# Supplementary material for: Chemical Mechanical Polishing of Zerodur® Using Silica and Ceria Nanoparticles: Toward Ultra-Smooth Optical Surfaces
Source: Nanomaterials (Basel). 2025 Sep 10;15(18):1391. doi: 10.3390/nano15181391 (PMC12472406; doi:10.3390/nano15181391)
Supplement: Supplementary file 1 [file nanomaterials-15-01391-s001.zip]

Archive with 1 entries (1 files):
- nanomaterials-3817491-supplementary.pdf
